# Supplementary material for: Advanced Pathogenetic Concepts in T-Cell Prolymphocytic Leukemia and Their Translational Impact
Source: Front Oncol. 2021 Nov 19;11:775363. doi: 10.3389/fonc.2021.775363 (PMC8639578; doi:10.3389/fonc.2021.775363)
Supplement: Supplementary file 1 [file Table_1.xlsx]

## Sheet: Tabelle1
Supplementary Table 1: Overview of selected publications on recent findings on the prevalence of recurrent genomic aberrations in T-cell prolymphocytic leukemia - visualized in Figure 1.
Publication				TCL1A					MTCP1					8q amplification					ATM deletion					ATM mutation					KMT mutation					EZH2 mutation					TET2 mutation					JAK/STAT mutation					miR-141/200c overexpression
First author	DOI			%	n	Method			%	n	Method			%	n	Method			%	n	Method			%	n	Method			%	n	Method			%	n	Method			%	n	Method			%	n	Method			%
Maljaei, S. H.	10.1016/s0165-4608(97)00410-x			90	21	FISH			19.1	21	karyotype			57	14	karyotype
Hu, Z.	10.1002/ajh.24679			69.6	69	karyotype
Matutes, E.	10.1182/blood.V78.12.3269.3269			76.7	30	karyotype			3.3	30	karyotype			53.3	30	karyotype
Schrader, A.	10.1038/s41467-017-02688-6			93	111	FISH/karyotype								29	83	SNP array			37.4	83	SNP array			64.8	54	WES/WTS			61	54	WES/TAS													61.6	72	WES/TAS
Kiel, Mark J.	10.1182/blood-2014-03-559542			84.4	45	karyotype			2.2	45	karyotype			76.9	39	SNP array			65.1	39	SNP array			69.2	39	WES/WGS								12.5	40	WES/WGS								76	50	WGS/WES
Nowak, D.	10.3324/haematol.2008.001347													72	18	SNP array			67	18	SNP array
Stengel, A.	10.1002/gcc.22313			80	51	FISH			7	44	CBA			64	44	CBA			69	51	SNP array			73	51	TAS
Lopez, C.	10.1111/bjh.13952			84	43	karyotype			16	43	karyotype			60	40	karyotype			23	40	karyotyping													13	23	WES/WGS			17	23	WES/WGS
Johansson, P.	10.1038/s41408-017-0036-5			84.4	32	karyotype			15.6	32	karyotype													76	33	WES/TAS
Stilgenbauer, S.	10.1038/nm1097-1155																		62.5	24	karyotyping
Stoppa-Lyonnet, D.	10.1182/blood.V91.10.3920																		66.7	15	LOH analysis
Andersson, E.I.	10.1038/leu.2017.252			82.1	28	karyotype													44	11	karyotyping																							71	68	TAS
Bergmann, A.K.	10.1002/gcc.22141			87.5	32	karyotype			12.5	32	karyotype
Patil, P.	10.1002/gcc.22821			94.1	17	WGS			5.9	17	WGS
Braun, T.	10.3324/haematol.2020.267500																																																56.5
Erkeland, S. J.	10.3324/haematol.2020.263756																																																47.6
FISH = Fluorescence In Situ Hybridization , WGS = Whole Genome Sequencing , CBA = Cytometric Bead Array, SNP array = Single Nucleotide Polymorphisms Array , LOH = Loss of Heterozygosity, WES = Whole Exome Eequencing, TAS = Targeted Amplicon Sequencing, (s)RNA-Seq = (small) RNA Sequencing
[truncated: 2 more columns]
